# Supplementary material for: Engineering Saccharomyces cerevisiae for growth on xylose using an oxidative pathway
Source: Appl Microbiol Biotechnol. 2025 Jan 28;109(1):30. doi: 10.1007/s00253-025-13417-1 (PMC11775059; doi:10.1007/s00253-025-13417-1)
Supplement: Supplementary file 1 — Supplementary file1 (XLSX 37 KB) [file 253_2025_13417_MOESM1_ESM.xlsx]

## Sheet: Title page
Supplemental Material
Engineering Saccharomyces cerevisiae for growth on xylose using an oxidative pathway
Journal: Applied Microbiology and Biotechnology
Authors:
Kenya Tanaka1,2,3, Takahiro Yukawa2, Takahiro Bamba1,2, Miho Wakiya2, Ryota Kumokita2, Yong-Su Jin4, Akihiko Kondo1,2,5, Tomohisa Hasunuma1,2,5*
Author Affiliations:
1 Engineering Biology Research Center, Kobe University, 1-1 Rokkodai, Nada, Kobe 657-8501, Japan
2 Graduate School of Science, Innovation and Technology, Kobe University, 1-1 Rokkodai, Nada, Kobe 657-8501, Japan;
3 Research Center for Solar Energy Chemistry, Graduate School of Engineering Science, Osaka University, 1-3 Machikaneyama, Toyonaka, Osaka, 560-8531, Japan
4 Carl Woese Institute for Genomic Biology, University of Illinois at Urbana-Champaign, Urbana, IL, USA
5 Research Center for Sustainable Resource Science, RIKEN, Yokohama, Kanagawa 230-0045, Japan
Full telephone and E-mail address of the corresponding author:
* Corresponding author: Tomohisa Hasunuma
Corresponding Author’s Institution: Engineering Biology Research Center, Kobe University
Author’s Addresses: 1-1 Rokkodai, Nada, Kobe 657-8501, Japan
hasunuma@port.kobe-u.ac.jp
Phone: +81-78-803-6356
Table of Content
Table S3 Nucleotide sequences used in this study

## Sheet: Table S3
Table S3 Nucleotide sequences used in this study
	Organism	Source	Number	Amino acid sequence	Optimized DNA sequence
XylB	Caulobacter crescentus	NCBI Reference Sequence	WP_010918706.1	MSSAIYPSLKGKRVVITGGGSGIGAGLTAGFARQGAEVIFLDIADEDSRA LEAELAGSPIPPVYKRCDLMNLEAIKAVFAEIGDVDVLVNNAGNDDRHKL ADVTGAYWDERINVNLRHMLFCTQAVAPGMKKRGGGAVINFGSISWHLGL EDLVLYETAKAGIEGMTRALARELGPDDIRVTCVVPGNVKTKRQEKWYTP EGEAQIVAAQCLKGRIVPENVAALVLFLASDDASLCTGHEYWIDAGWR	ATGTCCTCCGCCATCTATCCAAGTTTGAAAGGTAAAAGAGTAGTAATAACAGGTGGTGGTTCTGGTATCGGTGCTGGTTTGACTGCTGGTTTTGCAAGACAAGGTGCCGAAGTTATTTTCTTAGATATAGCTGATGAAGACTCCAGAGCATTAGAAGCCGAATTGGCTGGTTCTCCAATACCACCTGTTTACAAGAGATGTGATTTGATGAATTTGGAAGCTATTAAAGCCGTTTTTGCTGAAATCGGTGACGTAGACGTTTTAGTCAATAACGCTGGTAACGATGACAGACATAAATTGGCTGATGTCACAGGTGCATACTGGGACGAAAGAATTAATGTAAACTTAAGACACATGTTGTTTTGCACCCAAGCAGTTGCCCCTGGTATGAAGAAAAGA…
XylD	Caulobacter crescentus	NCBI Reference Sequence	WP_011494435.1	MSASTPRRLRSQEWFDDPSHADMTALYVERFMNYGLTREELQSGRPIIGIAQTGSDLAPC NRHHIELAARTKAGIRDAGGIPMEFPVHPLAEQSRRPTAALDRNLAYLGLVEILHGFPLD GVVLTTGCDKTTPACLMAAATVDMPAIVLSGGPMLDGWHEGKRVGSGTVIWHARNLLATG EIDYEGFMQLTTASSPSIGHCNTMGTALSMNSLAEALGMSLPGCASIPAAYRERGQMAYA TGKRIVDLVREDVRPSHIMTKAAFENAIVVASALGASTNCPPHLIAIARHMGVELTLDDW QRVGEQVPLIVNCMPAGEYLGESFHRAGGVPAVLRELVHAQLVHRECLTVSGRTIGEIAA DAPSPDRDVIRTTEDPLKHGAGFIVLSGNFFDS…	ATGTCCTCCGCCATCTATCCAAGTTTGAAAGGTAAAAGAGTAGTAATAACAGGTGGTGGTTCTGGTATCGGTGCTGGTTTGACTGCTGGTTTTGCAAGACAAGGTGCCGAAGTTATTTTCTTAGATATAGCTGATGAAGACTCCAGAGCATTAGAAGCCGAATTGGCTGGTTCTCCAATACCACCTGTTTACAAGAGATGTGATTTGATGAATTTGGAAGCTATTAAAGCCGTTTTTGCTGAAATCGGTGACGTAGACGTTTTAGTCAATAACGCTGGTAACGATGACAGACATAAATTGGCTGATGTCACAGGTGCATACTGGGACGAAAGAATTAATGTAAACTTAAGACACATGTTGTTTTGCACCCAAGCAGTTGCCCCTGGTATGAAGAAAAGA…
	Burkhorderia xenoborans	NCBI Reference Sequence	WP_011494435.1	MSASTPRRLRSQEWFDDPSHADMTALYVERFMNYGLTREELQSGRPIIGI AQTGSDLAPCNRHHIELAARTKAGIRDAGGIPMEFPVHPLAEQSRRPTAA LDRNLAYLGLVEILHGFPLDGVVLTTGCDKTTPACLMAAATVDMPAIVLS GGPMLDGWHEGKRVGSGTVIWHARNLLATGEIDYEGFMQLTTASSPSIGH CNTMGTALSMNSLAEALGMSLPGCASIPAAYRERGQMAYATGKRIVDLVR EDVRPSHIMTKAAFENAIVVASALGASTNCPPHLIAIARHMGVELTLDDW QRVGEQVPLIVNCMPAGEYLGESFHRAGGVPAVLRELVHAQLVHRECLTV SGRTIGEIAADAPSPDRDVIRTTEDPLKHGAGFIVLSGNFFD…	ATGTCTGCTTCTACTCCAAGAAGGTTGAGATCACAAGAATGGTTTGATGATCCATCTCATGCTGATATGACTGCCTTGTATGTTGAGAGATTCATGAACTACGGTTTGACCAGAGAAGAATTGCAATCTGGTAGACCAATTATTGGTATTGCTCAAACCGGTTCTGATTTGGCTCCATGTAATAGACATCATATTGAATTGGCTGCTAGAACTAAGGCCGGTATTAGAGATGCTGGTGGTATTCCAATGGAATTTCCAGTTCATCCATTGGCTGAACAATCTAGAAGGCCAACTGCTGCTTTGGATAGAAATTTGGCTTACTTGGGTCTAGTCGAAATCTTGCATGGTTTTCCATTAGATGGTGTTGTTTTGACTACCGGTTGTGATAAGACTACTCCA…
	Marinovum algicola DG 898	GenBank	AKO95411.1	MGAGASVIALGSALCHSNADPEAGQQPETAMSDTRANKQFRSQEWFDNPNNPGMTALYLERYQNQEYTRE ELQGGKPVIGIANTGSDLAPCNKIHVFLMDRIKAGIRAAGGIPMEFPVHPIQETGKRPTAALDRNLAYLS LVEVLHGYPIDGVVLTTGCDKTTPAMLMGAATVDLPAIALNGGPMLDGWWKGERAGSGTIVWESRRLLAE GKIDYEEFMSRVCSSAPSLGHCNTMGTASTMNAMAEALGMTLTGSSAIPAPFRERMAMAYETGKHIVRMT YDDLKPSDILTRAAFENAIIVNGAIGGSTNAPPHLQAIARHAGVALDVTDWETIGFDVPLLVNMQPAGEY LGESFFRAGGVPAVMGELLKAGKLHEAAMTATGNTMGVNLAGVE…	ATGGGTGCTGGTGCTTCTGTTATTGCTTTGGGTTCTGCTTTGTGTCATTCTAATGCTGATCCAGAAGCTGGTCAACAACCAGAAACTGCTATGTCTGATACAAGAGCTAACAAGCAGTTCAGATCCCAAGAATGGTTTGATAATCCAAACAACCCAGGTATGACTGCCTTGTATTTGGAAAGATACCAGAATCAAGAGTACACCAGGGAAGAATTGCAAGGTGGTAAACCAGTTATTGGTATTGCTAACACTGGTTCTGATTTGGCTCCATGCAACAAGATTCATGTTTTCTTGATGGATAGAATCAAGGCCGGTATTAGAGCTGCTGGTGGTATTCCAATGGAATTTCCAGTTCATCCAATTCAAGAAACTGGTAAAAGACCAACTGCTGCCTTGGAT…
	Rhizobium miluonense	GenBank	TWE97710.1	MPEERLEEVINDKGASKRRLRSQDWFDNPDHIDMTALYLERFMNYGITPEELRSGKPIIGIAQSGSDLTP CNRHHLDLAKRVRDGIRDAGGIPIEFPTHPIFENCKRPTAALDRNLAYLGLVEVLYGYPLDGVVLTTGCD KTTPSALMAASTVNIPAIVLSGGPMLDGWHEGELAGSGTVIWRSRRKLAAGEIDEEEFMEASLASAPSVG HCNTMGTASTMNAMAEALGMSLTGCAAIPGAYRERGQMAYRTGRRAVELVLADIKPSDVLTREAFLNAIR VNSAIGGSTNAQPHLAAMAKHAGVELHPDDWQVHGFDIPLLANVQPAGAYLGERFHRAGGVPAIMWELLQ AGKLDGSCPTVTGKTMAENLKGREATDREVIRPFADPLKERAGF…	ATGCCAGAAGAAAGATTGGAAGAAGTCATCAACGATAAGGGTGCTTCTAAGAGAAGATTGAGATCCCAAGATTGGTTCGATAACCCAGATCATATTGATATGACTGCCTTGTACTTGGAGCGTTTTATGAACTATGGTATCACCCCAGAAGAATTGAGGTCTGGTAAACCTATTATTGGTATTGCCCAATCCGGTTCTGATTTGACTCCATGTAATAGACATCATCTGGATTTGGCTAAGAGGGTTAGAGATGGTATTAGAGATGCTGGTGGTATTCCAATTGAATTCCCAACTCATCCAATCTTCGAAAACTGTAAAAGACCAACTGCTGCCTTGGATAGAAACTTGGCTTATTTGGGTTTAGTCGAAGTCTTGTATGGTTACCCATTGGATGGTGTT…
	Herbaspirillum hiltneri	GenBank	TWE76834.1	MTNQHQTPRRFRSQDWFDNPDHIDMTALYLERFMNYGITAEELRSGRPIIGIAQSGSDISPCNRIHLELA RRVRDGIRDAGGIPMEFPLHPIFENCRRPTAAIDRNLSYLGLVEILHGYPIDAVVLTTGCDKTTPAQIMA ASTVDIPAIVLSGGPMLDGWMDGELVGSGAAIWKGRRQLSAGQIDNEKFLEIAAASAPSSGHCNTMGTAS TMNAMAEALGMSLTGCSAIPAPYRERGQMAYETGRRIVGMAYEDLRPSAILTRDAFLDAIVVNAAIGGST NAQPHIMAMARHAGVELHSDDWMKYGYDVPLLLNMQPAGKYLGERFHRAGGVPAIMWELRQAGKLRADRL TAGGKTMAQNLEGRESHDREVVFRFDAPLRERAGFLVLKGNLFD…	ATGACCAACCAGCATCAAACTCCAAGAAGATTCAGATCTCAAGATTGGTTCGATAACCCAGATCACATTGATATGACTGCCTTGTACTTGGAGAGATTCATGAACTATGGTATTACCGCCGAAGAATTGAGATCAGGTAGACCAATTATTGGTATTGCCCAATCCGGTTCTGATATTTCTCCATGCAATAGAATCCATTTGGAGTTGGCTAGAAGAGTCAGAGATGGTATTAGAGATGCTGGTGGTATTCCAATGGAATTCCCATTACATCCAATCTTCGAAAACTGTAGAAGGCCAACTGCTGCTATTGATAGAAACTTGTCTTACTTGGGTCTAGTCGAAATCTTGCATGGTTATCCAATTGATGCTGTTGTTTTGACTACCGGTTGTGATAAGACT…
	Sphingomonas elodea	GenBank	RKR24662.1	MTRTPVRPFRSREWFAAPGRADMAALYLERFMNYGITPAELTSGKPIIGIAQSGSDIAPCNRIHLETVKR AREGILAAGGIPMEFPLHPIFENCRRPTAALDRNLAYLGLVEILNGYPIDAVILTTGCDKTTPSSLMAAS TVDIPAIVLSGGPMLDGWHEGELVGSGTVIWRSRRKMAAGEIDESEFLRRAMESAPSSGHCNTMGTASTM NSMAEGLGMSLPGCAMIPAPYRERGQIAYETGKRIVEMAYEDLRPSKILTKQSFLNAIKLLTAIGGSTNA QPHLNAMAAHAGITITAEDWQTGYDLPLIVNMQPAGQYLSERFHRAGGIPAVLKLLVDAGILDGSVATCT GKTMAENVADARVLDADVIFPLDKPLMEKAGFLVLTGNLFDMAI…	ATGACTAGAACTCCAGTTAGACCATTCAGATCTAGAGAATGGTTTGCTGCTCCAGGTAGAGCTGATATGGCTGCATTATACTTGGAACGTTTTATGAACTACGGTATTACCCCAGCTGAATTGACTTCTGGTAAACCTATTATTGGTATCGCCCAATCCGGTTCTGATATTGCTCCATGTAATAGAATCCATCTGGAAACCGTTAAGAGAGCCAGAGAAGGTATTTTGGCTGCTGGTGGTATTCCAATGGAATTTCCTTTACATCCAATCTTCGAAAACTGTAGAAGGCCAACTGCTGCTTTGGATAGAAATTTGGCTTACTTGGGTCTAGTCGAAATCTTGAATGGTTACCCAATTGATGCCGTTATTTTGACTACTGGTTGTGATAAGACTACGCCC…
	Pseudooceanicola antarcticus	GenBank	SNY58615.1	MTKRRLRSQDWFDNPEHADMTALYLERFMNYGMTPEELSEGRPIIGIAQSGSDLSPCNRHHVDLAKRVRD GIRDAGGIPIEFPTHPIFENCRRPTAALDRNLAYLGLVELLHGYPLDGVVLTTGCDKTTPAAIMAAATVD IPAIVLSGGAMLDSVHEGRLAGSGTVIWQSRRRYAAGEIDRQEFLETALDSAPSIGHCNTMGTASTMNAL AEAMGLSLTGCASIPAAYRERGQMAYRTGKRAVELVEEDLRPSMILTRDAMLNALRVNSAIGGSTNAQPH LAAIAEAAGVELNKDDWQIHGYDIPLLADVQPAGRFLSERFHRAGGVPAIMWELAEAGVLETGCQTVTGQ SMAENLAGREAKDREVIRPYADPLMQRAGFRVLTGNLFDFAIMK…	ATGACCAAGAGAAGATTGAGATCCCAAGATTGGTTTGATAACCCAGAACATGCTGATATGACTGCCTTGTATTTGGAGAGATTCATGAACTATGGTATGACCCCAGAAGAATTGTCTGAAGGTAGACCAATTATTGGTATTGCCCAATCTGGTTCTGATTTGTCTCCATGTAATAGACACCATGTTGATTTGGCTAAGAGGGTTAGAGATGGTATTAGAGATGCTGGTGGTATTCCAATTGAATTCCCAACTCATCCAATCTTCGAAAACTGTAGAAGGCCAACTGCTGCTTTGGATAGAAATTTGGCTTACTTGGGTTTAGTCGAGTTGTTGCATGGTTATCCATTGGATGGTGTTGTTTTGACTACTGGTTGTGATAAGACTACTCCAGCTGCTATT…
	Agrobacterium tumefaciens	GenBank	TCV51811.1	MSDDKTPVRRLRSQDWFDNPDHLDMTALYLERFMNYGVTPEELRSGKPVIGIAQSGSDLTPCNRVHVELV KRVRDGIRDAGGIPIEFPTHPMFENCKRPTAALDRNLAYLSLVEVLYGYPLDGVVLTTGCDKTTPSALMA ASTVDIPAIVLSGGPMLDGYHDGDLVGSGTVIWRMRRKYGAGEITREEFLQAALESAPSVGHCNTMGTAS TMNAIAEALGMSLTGCGAIPAAYRERGQMAYRTGRRAVELVVENIKPSDIMTREAFLNAIRVNSAIGGST NAQPHLAAMAKHAGVELREDDWQVHGYDIPLIANVQPAGKWLGEKYHRAGGTPAIMWELLKAGKLDGSCP TVTGKTVAENLDGRESTDRDVILPYDKPLKERAGFLVLKGNLFD…	ATGTCCGATGATAAGACTCCAGTCAGAAGATTGAGATCCCAAGATTGGTTTGATAACCCAGATCATTTGGATATGACTGCCTTGTACTTGGAGAGATTCATGAACTATGGTGTTACCCCTGAAGAATTGAGAAGTGGTAAACCAGTTATTGGTATTGCCCAATCTGGTTCTGATTTGACTCCATGTAATAGAGTTCACGTCGAATTGGTTAAGAGGGTTAGAGATGGTATTAGAGATGCTGGTGGTATCCCAATTGAATTTCCAACTCATCCAATGTTCGAAAACTGCAAAAGACCAACTGCTGCTTTGGATAGAAATTTGGCTTACTTGTCTTTGGTCGAAGTCTTGTATGGTTATCCATTGGATGGTGTTGTTTTGACTACTGGTTGTGATAAGACA…
XylX	Caulobacter crescentus	GenBank	AAK22808.1	MVCRRLLAWTARAREAEDFALVRQPTCRPHMLALPSADERAPPTVSALQT LEFWGDDAVGVSEFLPEDWKAATLLGRIDFGEGPTPVLVRGGRVEDVSKI APTVADLMNAFQPGAVIPRGEDKGPLEALDIRPVWEDPDGAAPVKLLAPV DLQCLKAAGVTFAVSTLERVIEERARGDAGEALKIRTLLAERMGGDLKSV EPGSQGAQRLKDALIADGLWSQYLEVAIGPDAEIFTKGPTLSSMGWGDQV GVRYDSHWNNPEPEVVLLCDGSGLIRGAALGNDVNLRDFEGRSALLLSKA KDNNASCAIGPFFRLFDETFGLDDVRSAEVELKITGRDNFVLDGKSNMSL ISRDPAVLAGQAYGKQHQYPDGFALFLGTMFAPIQDRDTPGQ…	ATGGTATGCAGAAGATTATTAGCCTGGACCGCAAGAGCAAGAGAAGCAGAAGATTTCGCCTTAGTTAGACAACCAACCTGTAGACCTCATATGTTAGCCTTGCCTTCAGCTGATGAAAGAGCACCACCTACTGTTTCCGCTTTACAAACATTGGAATTTTGGGGTGACGACGCAGTAGGTGTTAGTGAATTCTTACCAGAAGATTGGAAAGCTGCAACATTGTTAGGTAGAATCGACTTTGGTGAAGGTCCAACCCCTGTCTTAGTAAGAGGTGGTAGAGTCGAAGATGTATCTAAAATTGCCCCTACTGTAGCTGACTTGATGAATGCATTCCAACCAGGTGCCGTTATCCCTAGAGGTGAAGATAAGGGTCCATTAGAAGCTTTGGACATTAGACCA…
	burkhorderia xenoborans	NCBI Reference Sequence	WP_011494434.1	MSATSPSSFLPDDLGQALLVGRVWRKTDQHEGPSVVVVRGGEVFDITATVPTTADLFDRE DAAPLARTAPGVSLGAVAQLIASNLPGAAAPALRLLAPCDVQAIKACGVTFAVSLIERVI EEQAAGDPAKAKEVRDTIASMIGTDLSKIEPGSDAAMKLKAELERRGAWSQYMEVGIGPD AEVFSKSQPMSAVGFGADVGLLAASTWNNPEPEIVLAVNSRGEIVGATLGNDVNLRDIEG RSALLLGKCKDNNGSCAIGPFVRLFDESFSLDSVRTASVALRVEGADDGFVLEGVSHMSE ISRDPANLVAQTWGRHHQYPDGFMLFLGTMFSPIKDRDAPGAGFTHHLGDLVTISTPQLG ALTNTVRLSTEIEPWTFGVRALYRNLAARGLLA…	ATGTCTGCTACTTCTCCATCTTCATTCTTGCCAGATGATTTGGGTCAAGCTTTGTTGGTTGGTAGAGTTTGGAGAAAGACTGATCAACATGAAGGTCCATCAGTTGTTGTTGTTAGAGGTGGTGAAGTTTTCGATATTACTGCTACTGTTCCAACTACCGCTGATTTGTTTGATAGAGAAGATGCTGCTCCATTGGCTAGAACTGCTCCAGGTGTTTCTTTGGGTGCTGTTGCTCAATTGATTGCTTCTAATTTGCCAGGTGCTGCTGCTCCTGCTTTGAGATTATTGGCTCCATGTGATGTTCAAGCTATTAAGGCTTGTGGTGTTACTTTTGCCGTTTCCTTGATTGAAAGAGTCATTGAAGAACAAGCTGCTGGTGATCCAGCTAAAGCTAAAGAA…
	Sphingomonas aerolata	GenBank	PTM44668.1	MSHIAAPVLSALPADWRNALLLGRVDLGDGPTPILVSRGEVFDMSRVAPTVSALVAGGTFDTAAGQSLGT FESLDLSAAVDAPARLLSPIDLQCVKAAGVTFAVSAIERVIEERARGDASKAVEVRGRLEARIGGSVRSV VPGSAEAAALKAALIEDGMWSQYLEVAIGPDAEIFTKSPTLSTVGWGGPIGIRSDSTWNNPEPEVVLLVD ADGAIVGATLGNDVNLRDFEGRSALLLSKAKDNNASCSIGPFIRLFDDGFSLDDVRASDVTLKIEGEDGY VLDGHSSMREISRDPTDLVTQAMSEHHYPDGFVLFLGTLFAPTKDRDEPGRGFTHKMGDVVTISNPKLGA LVNRVTTSRDAPAWTLGIGGLMANLARRNLLDA	ATGTCCCATATTGCTGCTCCAGTTTTGTCTGCTTTGCCAGCTGATTGGAGAAATGCTTTGTTGTTGGGTAGAGTTGACTTAGGTGATGGTCCAACTCCAATTTTGGTTTCTAGAGGTGAAGTTTTCGACATGTCTAGAGTTGCTCCAACTGTTTCTGCTTTGGTTGCTGGTGGTACTTTTGATACTGCTGCTGGTCAATCTTTGGGTACTTTCGAATCTTTGGATTTGTCAGCTGCTGTTGATGCTCCAGCTAGATTATTGTCTCCAATTGACTTGCAATGTGTTAAGGCTGCTGGTGTTACATTTGCTGTTTCAGCTATTGAAAGGGTCATTGAAGAACGTGCAAGAGGTGATGCTTCTAAAGCTGTTGAAGTTAGAGGTAGATTGGAAGCTAGAATT…
	Novosphingobium taihuense	GenBank	TWH84632.1	MGLSLTACLPQDYAEGVFVGRAQGSDGPHVIVLRDGRITDITGLASTVSGAVARRVFSGGDDLGPIEGGL PHDWALLSPIDLQCVKACGVTFAVSAIERVIEERARGDASAAVAIRQGLEETVGAGIRAVVPGSEEAMAL KAALIEQGMWSQYLEVAIGPDAEVFSKSPVLSTVGHGALIGVRSDSSWNNPEPEVVLVCDAAGEVVGATL GNDVNLRDFEGRSALLLSKAKDNTASCAIGPFIRLFDDRFGIDDVRGAEVELVVEGTDNFRMEGTNRMTE ISRDPLELVRQTMSEHSYPDGFVLFCGTLFAPVQDRDEPGSGFTHKVGDVVTIRSERLGALTNTVTTSRD APKWTVGIAEFMRNLAARGLVEKA	ATGGGTTTGTCTTTGACTGCTTGTTTGCCACAAGATTATGCTGAAGGTGTTTTTGTTGGTAGAGCACAAGGTTCTGATGGTCCACATGTTATAGTTTTGAGAGATGGTAGAATTACCGACATTACTGGTTTGGCTTCTACTGTTTCTGGTGCTGTTGCTAGAAGAGTTTTTTCTGGTGGTGATGATTTGGGTCCAATTGAAGGTGGTTTACCACATGATTGGGCTTTGTTGTCTCCAATTGACTTGCAATGTGTTAAGGCTTGTGGTGTTACTTTTGCTGTTTCCGCTATTGAAAGAGTCATTGAAGAAAGAGCTAGAGGCGACGCTTCTGCTGCAGTTGCTATTAGACAAGGTTTGGAAGAAACTGTTGGTGCTGGTATTAGAGCTGTTGTTCCAGGT…
	Halopiger aswanensis	GenBank	RKD95532.1	MRYYQLREEGTPRLAAKTGDTLYDLTDAKPQLRTFEDLLTAATITGDSLDTIAERLLEDAPVLSSDALSD DAVAAPVSSGEVWAAGVTYRISEEARKEESSMADMYIDVYDSERPEVFFKATPSRTVGPDEQVGIRADSE WDVPEPELGVVLSDGEIVGYTIGNDMSSRSIEGQNPLYLPQAKVYDRCCSLGPCVRSAASLEDPHDLEMW MTISRDGEVLYDDSTNTGKMVRSVEELVDCYTSHNAVPEVSVLLTGTSLVPDDDFTLREGDLIEIGVDDI GTLSNTVVEV	ATGAGGTACTACCAGTTGAGAGAAGAAGGTACTCCAAGATTGGCTGCTAAAACTGGTGATACCTTGTACGATTTGACTGATGCTAAACCACAATTGAGGACCTTCGAAGATTTGTTGACTGCTGCTACTATTACCGGTGATTCTTTGGATACAATTGCCGAAAGATTATTGGAAGATGCCCCAGTTTTATCCTCTGATGCTTTGTCTGATGATGCTGTTGCTGCTCCAGTTTCTTCTGGTGAAGTTTGGGCTGCTGGTGTTACTTATAGAATTTCTGAAGAAGCCCGTAAAGAGGAATCTTCTATGGCTGATATGTACATCGACGTTTACGATTCTGAAAGGCCAGAAGTTTTTTTCAAGGCTACTCCATCTAGAACTGTTGGTCCAGATGAACAAGTT…
	Halalkalicoccus paucihalophilus	GenBank	KYH25337.1	MHRVRFRDPAGSVRQGNWDDEEITFANDSYDPEEVDILPPCEPTKIVCIGRNYAAHAEERNEDLPDRPLL FLKPPNAVAGHGDTVTLPAERYIEHESELAVVIGEQCRHVEESEAEDVVAGYTCFDDLSNRDDQDEEQNW VRGKAFDNAAPMGPVLATPDEVPDDARIQLRVDGETRQDSTLEHLIFSIPELIAEITQYMTLEPGDVIAT GTPEGVGPLEDGNTVEIEIEGIGTLEHDVRQP	ATGCACAGAGTCAGATTCAGAGATCCAGCTGGTTCTGTTAGACAAGGTAATTGGGATGATGAAGAAATTACCTTCGCCAACGATTCTTACGATCCAGAAGAAGTTGATATTTTGCCACCATGTGAACCTACCAAGATTGTCTGTATTGGTAGAAATTATGCTGCCCATGCTGAAGAAAGAAACGAAGATTTGCCAGATAGACCCTTGTTGTTTTTGAAACCACCAAATGCTGTTGCTGGTCATGGTGATACTGTTACTTTGCCAGCTGAAAGGTACATCGAACATGAATCTGAATTGGCCGTTGTTATTGGTGAACAATGCAGACATGTTGAAGAATCCGAAGCTGAAGATGTTGTTGCAGGTTACACTTGTTTCGACGACTTGTCTAATAGAGATGAC…
KsaD	Corynebacterium glutamicum	NCBI Reference Sequence	WP_011013661.1	MITATALHGCSLIDGEWVAGKNGEITGFDPRTNASLNPSYSLANSAQLRAATTSAKRAFE SYRLTTPEVRADFLDSIADNIDALSGEIVQRASLETGLGTTRLTGEVARTSNQLRLFAET VRSGQFHRVRIERGPRIDLRQRQVPLGPVAVFGASNFPVAFSTAGGDTASALAAGCPVVF KAHNAHPGTAELVGQAVRGAVEKHEFDAGVFNLVYGRGVEIGQELAADPNITAIGFTGSR QGGLALSQTAFSRPVPVPVFAEMSATNPVFVFPGALADLDASSSLAEAFTASVTGSSGQL CTKPGLVFIPRGVVGDAFVALVAAKFKETTGQTMLTQGIAQAWQRGVDNLAAQPSVKILA QGTPGDGENAPGPVVFESDVQALLNNVVLQEEI…	ATGATTACTGCTACTGCATTGCACGGTTGTTCTTTGATTGATGGTGAATGGGTTGCTGGTAAGAACGGTGAAATTACTGGTTTTGATCCAAGAACTAACGCCTCTTTGAACCCATCTTATTCTTTGGCTAATTCCGCACAATTGAGAGCTGCTACTACTTCTGCTAAAAGAGCTTTCGAATCTTACAGATTGACTACCCCAGAAGTTAGAGCTGATTTCTTGGATTCTATTGCCGATAACATTGATGCCTTGTCTGGTGAAATTGTCCAAAGAGCTTCTCTAGAAACTGGTTTGGGTACTACTAGATTGACAGGTGAAGTTGCTAGAACCTCTAATCAATTGAGGTTGTTCGCTGAAACTGTCAGATCTGGTCAATTCCATAGAGTCAGAATTGAAAGA…
XylA	Caulobacter crescentus	NCBI Reference Sequence	WP_010918707.1	MTDTLRHYIGGERVAADAPAESLNPSNTNDVVAKVPMGGQAEVDAAVDAA RKAFPAWADASPEVRSDLLDKVGSTIIARSADIGRLLAREEGKTLAEGIG ETVRAGRIFKYFAGEALRRHGQNLESTRPGVEIQTYRQAVGVYGLITPWN FPIAIPAWKAAPALAFGNTVVIKPAGPTPATANVLADIMAECGAPAGVFN MLFGRGSMGDALIKHKDVDGVSFTGSQGVGAQVAAAAVARQARVQLEMGG KNPLIVLDDADLERAVAIALDGSFFATGQRCTASSRLIVQDGIHDKFVAL LAEKVAALRVGDALDPNTQIGPAVSEDQMETSYRYIDIAASEGGRVVTGG DRIKLDNPGWYVRPTLIADTQAGMRINNEEVFGPVASTIRVK…	ATGACTGACACATTGAGACATTACATTGGTGGTGAAAGAGTAGCCGCCGACGCTCCAGCCGAATCCTTGAACCCATCTAACACAAATGATGTTGTCGCCAAAGTTCCTATGGGTGGTCAAGCAGAAGTCGATGCTGCAGTAGACGCCGCTAGAAAGGCTTTTCCTGCCTGGGCTGATGCAAGTCCAGAAGTCAGATCTGATTTGTTGGACAAAGTAGGTTCAACTATAATAGCTAGATCCGCAGATATTGGTAGATTGTTAGCTAGAGAAGAAGGTAAAACATTGGCAGAAGGTATCGGTGAAACCGTTAGAGCTGGTAGAATTTTTAAGTATTTCGCCGGTGAAGCTTTGAGAAGACATGGTCAAAATTTGGAATCAACTAGACCAGGTGTTGAAATC…
	burkhorderia xenoborans	NCBI Reference Sequence	WP_011494433.1	MSQFANYIDGQWVDGASVSRNVNPSNLDDVIGEFAQADAEQTQRAIRAAR NAFAQWSLSTPQQRFDLLDQAGSTILARKAELGRLLAREEGKTLPEAIGE VGRAGQIFKFFAGEALRIGGEIVPSVRPGMTVEVTREPLGVIGLITPWNF PIAIPAWKIAPALAYGNTVVVKPADLVPASTWELVRIIAEAGAPAGVINL VMGQGAVVGEALVSSPQVDAVSFTGSVATGRAIGAKCFASGKKFQLEMGG KNPMVVLDDADLDVAVEACINGGFYSTGQRCTASSRFIVTEGIHDRFIDA MKARMQALKVGDALADGTHIGPVVDDKQLQQDERYIAIAREEGGTIFGGE RIERDTRGYFLAPALITDTTPDMRINREEVFGPVASVIKVKD…	ATGTCTCAATTTGCTAATTACATTGATGGTCAATGGGTTGATGGTGCCTCTGTTTCAAGAAATGTTAACCCATCTAACTTGGACGATGTCATTGGTGAATTTGCTCAAGCTGATGCTGAACAAACTCAAAGAGCTATTAGAGCTGCTAGAAATGCTTTTGCTCAATGGTCTTTGTCTACCCCACAACAAAGATTCGATTTGTTGGATCAAGCTGGTTCTACCATTTTGGCTAGAAAAGCTGAATTGGGTAGACTGTTGGCTAGAGAAGAAGGTAAAACTTTGCCTGAAGCTATTGGTGAAGTTGGTAGAGCTGGTCAAATTTTCAAGTTTTTTGCTGGTGAAGCCTTGAGAATTGGTGGTGAAATAGTTCCATCTGTTAGACCAGGTATGACTGTTGAA…
	Streptomyces hygroscopicus	GenBank	AQW55954.1	MTLTGELLLGAAGMPATAGTMKALNPATGELIEPEFAFGGAAEVDRAVRL ADDALDSYSHTGPAERAAFLDLIADKLETVKDELAARTALETGLPAAQFE GEAVRTADVFRKFATVVRQGRFLQAAIDTAQPDRRPAPRMDHRLLKVALG PVVIFGASNFPISYSVAGGDTASALAAGCPVVVKAHNAHPGASEIQGRVI QEAVAEAGLHEGVFSLVRGAGNEIGEALVDHPLVRAVTFTGSEGGGMALY HRAQRRPDPIPAFTEMTSVNPTFVLPAALATRGTEIGGALVQRAMYNVGQ ACLKPAILLAIDGPGFQELRDAAIAEVEKAAARTMLTPGIHDSYTRNVQR MQGEGATLIGAGPTPAHVGDGQSLLYEVTGEQLLAAPALREE…	ATGACTTTGACTGGTGAATTGCTATTGGGTGCTGCTGGTATGCCAGCTACTGCTGGTACTATGAAGGCTTTGAATCCAGCTACAGGTGAATTGATCGAACCAGAATTTGCTTTTGGTGGTGCTGCAGAAGTTGATAGAGCTGTTAGATTGGCTGATGATGCTTTGGATTCTTACTCTCATACTGGTCCAGCTGAAAGAGCTGCTTTTTTGGATTTGATTGCCGATAAGTTGGAAACCGTTAAGGATGAATTGGCTGCTAGAACTGCTTTGGAAACTGGTTTACCAGCTGCTCAATTTGAAGGTGAAGCAGTTAGAACAGCTGACGTTTTTAGAAAGTTCGCTACCGTTGTTAGACAGGGTAGATTTTTACAAGCTGCTATTGATACTGCTCAACCAGAT…
	Sphingomonas aurantiaca	NCBI Reference Sequence	WP_151990932.1	MTTAYDTKLGLYIAGEWLSGDGRDTRDVLNPATGEGQAALPLASAADLDR ALEAAQRGFVAWRAVPPEKRAAILVRTAQLLRERGDHIARIATLEQGKIQ AEAKGEVAFAAALLDFHAAEAQRIYGRVLSRPTGSRSLVLHQPVGPVAAF CAWNFPIMNVVRKIAPAVAAGCSIIIKPSEETAGSAVEVMRCFQDAGLPG DVAQCVFGVPDMVSRQLLASPITRKLSFTGSVPIGKALMKLAADTMMHTT MELGGHGPVLVFDDCDLDKTLDTLVAHKFRNAGQVCVAPTRFHVQDGIYD RFAAGFAERTRGLKIGDGMDSASQMGPMANARRPDAIAELVGDATSHGAK LLAGGEYGGQGGFFFQPTVLADVPLSARAMNEEPFGPLALLS…	ATGACTACTGCTTACGATACAAAATTGGGCTTGTACATTGCTGGTGAATGGTTGTCTGGTGATGGTAGAGATACAAGAGATGTTTTGAATCCAGCTACTGGTGAAGGTCAAGCTGCTTTGCCATTGGCTTCAGCTGCTGATTTGGATAGAGCTTTGGAAGCTGCTCAAAGAGGTTTTGTTGCTTGGAGAGCTGTTCCACCAGAAAAAAGAGCTGCTATTTTGGTTAGAACTGCCCAGTTGTTGAGAGAAAGAGGTGATCATATTGCTAGAATTGCCACTTTGGAACAAGGTAAGATTCAAGCTGAAGCTAAAGGTGAAGTTGCTTTTGCTGCTGCTTTGTTGGATTTTCATGCTGCTGAAGCACAAAGAATCTACGGTAGAGTTTTGTCTAGACCAACT…
	Rhodopirellula sp. TMED11	GenBank	OUT57913.1	MTAQVLINGQWQDADATGTFQATDPNTNALLPETFPVSSWQDCDAALDAA VEAAKVMRGLSPQAIAVFLETYADLIEANKDALVEAAHRETGLAKSPRLA DGELPRTSNQLRAAADSCRSGDWALATIDTAAGIRSCYEPLGPVCVFGPN NFPYAFGSVSGGDFAAAIAAGNPVIGKANSSHPETTRLLAELAFQAAQQT EVPDAIVQLIYRTSHADGERLVSDPRVGATGYTGSRSAGLKLKSSADQAG KPIYLELSSVNPVVVLPQALAKQRNEIVDQFVGSALMGAGQFCTNPGVVI LVKGSDADDFVSRVAERYADAAPGTLLSPAVGKSLRVSIGTLCDLGVDLK VGGGELETDRCALANTLMTCTGTQFLSDPEGYQTEAFGNASL…	ATGACTGCTCAAGTTTTGATTAACGGTCAATGGCAAGATGCTGATGCTACTGGTACTTTTCAAGCTACTGATCCAAACACTAATGCCTTGTTGCCAGAAACTTTTCCAGTTTCATCTTGGCAAGATTGTGACGCTGCTTTGGATGCTGCTGTTGAAGCTGCTAAAGTTATGAGAGGTTTGTCTCCACAAGCTATTGCTGTTTTCTTGGAAACTTACGCCGATTTGATTGAAGCTAACAAGGATGCTTTGGTTGAAGCAGCTCATAGAGAAACTGGTTTGGCTAAATCTCCAAGATTGGCTGATGGTGAATTGCCAAGAACTTCCAATCAATTGAGAGCTGCTGCTGATTCTTGTAGATCTGGTGATTGGGCTTTAGCTACTATTGATACTGCTGCTGGT…
	Rhodobacteraceae bacterium	GenBank	MBT5315993.1	MTDLNLTGQHFIAGKWLSGDALFDSAPSTGPVRHFSEASQSHVDAAVNAA EEAFMSYGWSGQNARAAFLRTIADEIEAVGALVTEIGHQETGLPEARLEG ERGRTTGQLRLFADHIEQGSYLEQSHDVALPDRAPLPRPDLRLMQRPIGP VAVFGASNFPLAFSTAGGDTAAALAAGCPVVLKGHPAHPGTGEIIAQAIA RAMKATDQHPGVFSFLQGSTHEVGAQVVQHPLIRAVGFTGSLAGGRALFN LCMSRPEPIPFFGELGSVNPMFCLPKAMQTRAGALAQGWAASLTMGAGQF CTNPGIAFVIAGAQANEFAEASIAALSGAGAQAMLTDGIASAYRHGTNAV ASAAHVEPLFTTESVGRTALPNLFRVSLEHWLHSPDLQEEVF…	ATGACCGATTTGAATTTGACTGGTCAACATTTCATTGCCGGTAAATGGTTGTCTGGTGATGCTTTGTTTGATTCTGCTCCATCTACTGGTCCAGTTAGACATTTTTCTGAAGCCTCTCAATCTCATGTTGATGCTGCTGTTAATGCAGCTGAAGAGGCTTTTATGTCTTACGGTTGGTCTGGTCAAAATGCTAGAGCTGCTTTTTTGAGAACTATTGCCGACGAAATTGAAGCTGTTGGTGCTTTGGTTACTGAAATTGGTCATCAAGAAACTGGTTTGCCTGAAGCTAGATTGGAAGGTGAAAGAGGTAGAACTACTGGTCAATTGAGATTATTCGCCGATCATATCGAACAGGGTTCTTACTTGGAACAATCACATGATGTTGCTTTGCCAGATAGA…
	Pseudomonas inefficax	GenBank	SPO61951.1	MSIEHRLNHIAGQLSSNGDVLLNSVDAHTCEPLPYAFHQATGDEVDAAVL AAEAAYPAYRNTSPAQRAAFLDAIANELDALGDDFVQHVMRETALPEARI RGERARTSNQLRLFADVVRRGDFLGARIDRALPERTPLPRPDLRQYRIGV GPVAVFGASNFPLAFSTAGGDTASALAAGCPVVFKAHSGHMLTAAHVAAA IDRAVAGSGMPAGVFNMIYGAGVGEALVKHPAIQAVGFTGSLRGGRALCD MAAARPQPIPVFAEMSSINPVIVLPQALQTRGEQVAGELAASVVLGCGQF CTNPGLVVGIKSPQFERFVHTLAARMADQAPQTMLNAGTLRSYQNGVQHL LAHPGIQHLAGEPQAGKQAQPQLFKADVSLLLNSDPLLQEEV…	ATGTCCATCGAACATAGATTGAATCATATTGCCGGTCAGTTGTCCTCTAATGGTGATGTTTTGTTGAACTCCGTTGATGCTCATACTTGTGAACCATTGCCATACGCTTTTCATCAAGCTACTGGTGATGAAGTTGATGCTGCTGTTTTGGCTGCTGAAGCTGCTTATCCAGCTTATAGAAATACTTCTCCAGCTCAAAGGGCTGCTTTTTTAGATGCTATTGCTAACGAATTGGATGCCTTGGGTGATGATTTCGTTCAACATGTTATGAGAGAAACCGCTTTGCCTGAAGCTAGAATTAGAGGTGAAAGAGCTAGAACTTCCAATCAGTTGAGATTATTCGCCGATGTTGTTAGAAGAGGTGATTTTTTGGGTGCCAGAATTGATAGAGCTTTGCCA…
	Pseudomonas fluorescens	GenBank	VVM48753.1	MEQIPLFIGGVWRNTHPTESIPVVNPATEEQIGLIAKASLADIEDAAIAA EKGFATWKQVSALDRATIMHKAANLIRERAENIALTLTAEHGKPLAEAMG EVAATADTIDWHAEEGRRAYGRVIPSRALGIHQFTLMEPIGPVVGFAPWN FPLIQAVKKVAGALAAGCSIILKGATEAPTCAVELVKAFADAGVSPGAVN LLFGDSSQISEYLIAHPSIRKVTFTGSTPVGKKLASLAGLHMKRSTMELG GHAPVIVMDDADIATAVKISVAAKYRNAGQVCVSPTRFLVHSKVFDEFVS RFVEGARAIKVGDGLDPTVTMGPMAHLGRLKATEELVADAVSHGAKLETG GNRVGDKGYFFEPTVLTNVPVTALAMVDEPFGPIAIINPFDD…	ATGGAACAAATCCCTTTGTTTATTGGTGGTGTTTGGAGAAACACTCATCCAACTGAATCTATCCCAGTTGTTAATCCAGCTACCGAAGAACAAATTGGTTTGATTGCTAAAGCTTCCTTGGCCGATATTGAAGATGCTGCTATTGCTGCTGAAAAGGGTTTTGCTACTTGGAAACAAGTTTCCGCTTTGGATAGAGCTACTATCATGCATAAGGCTGCCAACTTGATTAGAGAAAGAGCTGAAAACATTGCCTTGACTTTGACTGCTGAACATGGTAAACCATTGGCTGAAGCTATGGGTGAAGTTGCTGCAACTGCTGATACAATTGATTGGCATGCTGAAGAGGGTAGACGTGCTTATGGTAGAGTTATTCCATCTAGAGCTTTGGGTATTCACCAA…
	Nitrincola lacisaponensis	GenBank	KDE39046.1	MALTGMSIVGGERVMGTGDAIRGENPRTAEPLQPEYRDVSLAEIDRACRL AFACFDQYRQLAESTRAEFLERIAEEIEAIGSPLIERAMLETGLPQARLE GERGRTCTQLRLFASLLRSGNSQDLRIDTAMPDRQPLPRADIRMRQIGVG PVAVFGASNFPLAFSVAGGDTASALAAGCPVVVKAHPAHPGTSELVAEAI CRALVACDIPKGVFSLVFASTHELGQALVSHPCIQAVGFTGSRQGGLALL SIAQSRPQPIPVYAEMSSINPVLLLPDALQKQSGPLAEGFIASLALGAGQ FCTNPGLVLAIKGEALNQFKARLTQVITDVVPQVMLSRSIHRAYQQGIEH FDSVADRLAEGINSEAPNTCQAIVYHTTAAHYLDTPVLHNEV…	ATGGCTTTGACTGGTATGTCTATAGTTGGTGGTGAACGTGTTATGGGTACTGGTGATGCTATTAGAGGTGAAAATCCAAGAACTGCTGAACCATTGCAACCAGAGTATAGAGATGTTTCCTTGGCCGAAATTGATAGAGCTTGTAGATTGGCTTTTGCTTGCTTTGATCAGTACAGACAATTGGCTGAATCTACCAGAGCTGAATTTTTGGAAAGAATCGCCGAAGAAATTGAAGCCATTGGTTCTCCATTGATTGAAAGAGCTATGTTGGAAACTGGTTTGCCACAAGCTAGATTGGAAGGTGAAAGAGGTAGAACTTGTACACAATTGAGGTTGTTCGCTTCCTTGTTGAGATCTGGTAATTCCCAAGATTTGAGAATTGATACCGCTATGCCAGAT…
	Burkholderia lata (Burkholderia aenigmatica)	GenBank	CAB3960918.1	MQISGASLIGRRSAAGAAGFQAIDPATGAVLAPVFGRASAQDVDAACALA AQAFDAYRHTSLHARAAFLDTIAEGLLALGDSLVERCVAESGLPRARIEG ERARTVAQLRMFAQVVRAGDFLGVRIDPAQPARQPLPRVDLRMQHVALGP VAVFGASNFPLAFSVAGGDTVSALAAGCPVIVKAHPAHPGTSALVGRAIR DAVEACAMPDGTFSLLFDDGYEAGAALVRDPRIQAVGFTGSRSGGVALMA LAAARAQPIPVYAEMSSVNPVLLFAHALDARAEAIGRAFAAALTLGVGQF CTNPGLILGVDGPALRRFEAAAAAALTDLPAAAMLTPGIHRAYDEAVARL GAQAGVELLARGAAAGGGILHAGRAALFATQADRFAHQPELH…	ATGCAAATTTCTGGTGCTTCTTTGATTGGTAGAAGATCTGCTGCTGGTGCTGCAGGTTTTCAAGCTATTGATCCAGCTACTGGTGCTGTTTTGGCTCCAGTTTTTGGTAGAGCTTCTGCTCAAGATGTTGATGCTGCTTGTGCTTTGGCTGCTCAAGCTTTCGATGCTTATAGACATACTTCATTGCATGCTAGAGCTGCTTTCTTGGATACAATTGCTGAAGGTTTGTTGGCTTTGGGTGATTCTTTGGTTGAAAGATGTGTTGCTGAATCTGGTTTGCCAAGAGCTAGAATTGAAGGTGAAAGAGCAAGAACTGTTGCCCAATTGAGAATGTTTGCTCAAGTTGTTAGAGCCGGTGATTTTTTGGGTGTTAGAATTGATCCTGCTCAACCAGCTAGA…
	Bacteroidota bacterium	GenBank	GDX45235.1	MNLQGNQFIGFSPSGAGQQAFQAINPVNGEKLVPFFKEATDEEIALAGEK ASNAFQQYRLTSGAEKAHFLTLIAEHIEKLGDDLLQRCHLETGLPLARIT GERGRTVGQLKLFAALLKEGSWVNASIDLAQSDRQPLPKPDIRSMQTALG PVAVFGASNFPLAFSVAGGDTVSALAAGCPVIVKAHPAHPGTCEMIAMAI INAAREANMPDGVFSMVHGGPAVGMTLVNLSDIKAIGFTGSHAAGLAIFK AAMKREEPIPVYAEMGSVNPVFVFSEALEHHTDRLAEGFVQAVNLGVGQF CTNPGVLIIEEGENCSPFIEKIKSIFSQIPGGSMLTEGIKNQFDKAIEAA KADDDIEVITLGQPATTFTGVTPTLLTVKADAILHSNFQIEE…	ATGAACTTGCAAGGTAATCAATTCATTGGTTTCTCTCCATCTGGTGCTGGTCAACAAGCTTTTCAAGCTATTAACCCAGTTAACGGTGAAAAGTTGGTCCCATTTTTCAAAGAAGCTACCGACGAAGAAATTGCTTTGGCTGGTGAAAAAGCTTCTAATGCTTTTCAGCAGTACAGATTGACTTCCGGTGCTGAAAAAGCACATTTTTTGACCTTGATTGCCGAACACATCGAAAAATTGGGTGATGACTTGTTGCAAAGATGCCATTTGGAAACTGGTTTGCCATTGGCTAGAATTACTGGTGAAAGAGGTAGAACTGTTGGTCAGTTGAAGTTGTTTGCTGCCTTGTTGAAAGAAGGTTCTTGGGTTAACGCTTCCATTGATTTGGCTCAATCTGAT…
	Asticcacaulis endophyticus	NCBI Reference Sequence	WP_229807692.1	MTTPLTGDLLIGARTIARPERQPWAVNSATGEVLEPRFVETSSADVDQAA ELAWQAFGVFRRTSPDVRSQFLLLIAQKLVALGDELIDRVHLETAIPKVR VVLERDRTVFQLRFFAHVVREEQFLDYTIDPARPERLPFPKPDLRLRQVA LGPVAVFGSSNFPLAFSVAGGDTASALAAGCPVIVKGHPAHPGTSEMVGR AIQAAVAELNLPEGVFSLLTGGIDAGVALVKHPRIKAVGFTGSRGGGMAL VGLAAARPEPIPVYAEMSSVNPVYLLPAALEARAEQMGEDYVASLTVSGG QLCTNPGIVIALQSPALDRFVASASATLGQVKAMPMLTAGIHANYANGLA AFAEHADVVLEARGIETGKINCTPGAIFSTTAKAFLNDPALS…	ATGACTACTCCATTGACTGGTGATTTGTTGATTGGTGCTAGAACTATTGCTAGACCAGAAAGACAACCTTGGGCTGTTAATTCTGCTACTGGTGAAGTTTTGGAACCTAGATTCGTTGAAACTTCCTCTGCTGATGTTGATCAAGCTGCTGAATTGGCTTGGCAAGCTTTTGGTGTTTTTAGAAGAACTTCCCCAGATGTCAGATCCCAATTCTTGTTGTTAATTGCCCAAAAGTTGGTTGCCTTGGGTGATGAATTGATCGATAGAGTTCATTTGGAAACCGCCATTCCAAAGGTTAGAGTTGTTTTGGAAAGAGACAGAACCGTTTTCCAGTTGAGATTTTTCGCTCACGTTGTCAGAGAAGAACAATTCTTGGATTACACCATTGATCCAGCAAGA…
